# Supplementary material for: Health-Related Field-Based Fitness Tests: Normative Values for Italian Primary School Children
Source: J Funct Morphol Kinesiol. 2024 Oct 9;9(4):190. doi: 10.3390/jfmk9040190 (PMC11503293; doi:10.3390/jfmk9040190)
Supplement: Supplementary file 1 [file jfmk-09-00190-s001.zip]

Archive with 2 entries (2 files):
- Figure S2 Physical Fitness-Motor Competence Performance Index (PF-MC PI) calculation ac-cording to percentiles.jpg
- Figure S1 Flowchart of the enrollment process of the study sample.jpg
